# Supplementary material for: Genome-Wide Identification of the CDPK Gene Family and Their Involvement in Taproot Cracking in Radish
Source: Int J Mol Sci. 2023 Oct 11;24(20):15059. doi: 10.3390/ijms242015059 (PMC10606364; doi:10.3390/ijms242015059)
Supplement: Supplementary file 1 [file ijms-24-15059-s001.zip]

Archive with 1 entries (1 files):
- ijms-2599138-supplementary.pdf
